# Supplementary material for: Clinical Outcomes and Quantitative HBV Surface Antigen Levels in Diverse Chronic Hepatitis B Patients in Canada: A Retrospective Real-World Study of CHB in Canada (REVEAL-CANADA)
Source: Viruses. 2022 Nov 29;14(12):2668. doi: 10.3390/v14122668 (PMC9781785; doi:10.3390/v14122668)
Supplement: Supplementary file 1 [file viruses-14-02668-s001.zip]

Archive with 1 entries (1 files):
- viruses-2000868-supplementary.pdf
